# Supplementary material for: Multi-Omic Investigations of a 17–19 Translocation Links MINK1 Disruption to Autism, Epilepsy and Osteoporosis
Source: Int J Mol Sci. 2022 Aug 20;23(16):9392. doi: 10.3390/ijms23169392 (PMC9408972; doi:10.3390/ijms23169392)
Supplement: Supplementary file 1 [file ijms-23-09392-s001.zip]

Archive with 3 entries (3 files):
- Figure S1.tiff
- Supplementary Tables.xlsx
- Table_S4.csv
