# Supplementary material for: Multi-Omic Investigations of a 17–19 Translocation Links MINK1 Disruption to Autism, Epilepsy and Osteoporosis
Source: Int J Mol Sci. 2022 Aug 20;23(16):9392. doi: 10.3390/ijms23169392 (PMC9408972; doi:10.3390/ijms23169392)
Supplement: Supplementary file 1 [file ijms-23-09392-s001.zip › Table_S4.csv]

Analysis Type:	PANTHER Overrepresentation Test (Released 20210224)
Annotation Version and Release Date:	GO Ontology database DOI: 10.5281/zenodo.5228828 Released 2021-08-18
Analyzed List:	Client Text Box Input (Homo sapiens)
Reference List:	Homo sapiens (all genes in database)
Test Type:	FISHER
Correction:	FDR
GO biological process complete	Homo sapiens - REFLIST (20595)	Client Text Box Input (377)	Client Text Box Input (expected)	Client Text Box Input (over/under)	Client Text Box Input (fold Enrichment)	Client Text Box Input (raw P-value)	Client Text Box Input (FDR)
cellular response to heparin (GO:0071504)	5	3	.09	+	32.78	3.02E-04	1.71E-02
regulation of matrix metallopeptidase secretion (GO:1904464)	6	3	.11	+	27.31	4.47E-04	2.36E-02
response to heparin (GO:0071503)	7	3	.13	+	23.41	6.30E-04	3.07E-02
chorio-allantoic fusion (GO:0060710)	7	3	.13	+	23.41	6.30E-04	3.06E-02
glomerular mesangium development (GO:0072109)	8	3	.15	+	20.49	8.54E-04	3.90E-02
regulation of hair follicle maturation (GO:0048819)	8	3	.15	+	20.49	8.54E-04	3.89E-02
regulation of transforming growth factor beta activation (GO:1901388)	8	3	.15	+	20.49	8.54E-04	3.88E-02
endothelial cell fate commitment (GO:0060839)	8	3	.15	+	20.49	8.54E-04	3.87E-02
pathway-restricted SMAD protein phosphorylation (GO:0060389)	13	4	.24	+	16.81	2.03E-04	1.25E-02
substrate-dependent cell migration (GO:0006929)	20	5	.37	+	13.66	7.22E-05	5.30E-03
ganglion development (GO:0061548)	16	4	.29	+	13.66	3.96E-04	2.14E-02
metanephric nephron morphogenesis (GO:0072273)	21	5	.38	+	13.01	8.81E-05	6.24E-03
reverse cholesterol transport (GO:0043691)	18	4	.33	+	12.14	5.82E-04	2.92E-02
metanephric nephron development (GO:0072210)	32	6	.59	+	10.24	5.50E-05	4.24E-03
positive regulation of collagen biosynthetic process (GO:0032967)	27	5	.49	+	10.12	2.47E-04	1.44E-02
metanephros morphogenesis (GO:0003338)	27	5	.49	+	10.12	2.47E-04	1.44E-02
positive regulation of collagen metabolic process (GO:0010714)	28	5	.51	+	9.76	2.87E-04	1.63E-02
regulation of transforming growth factor beta production (GO:0071634)	41	7	.75	+	9.33	2.24E-05	2.10E-03
astrocyte development (GO:0014002)	36	6	.66	+	9.10	9.85E-05	6.82E-03
trabecula morphogenesis (GO:0061383)	42	7	.77	+	9.10	2.57E-05	2.36E-03
heart trabecula morphogenesis (GO:0061384)	31	5	.57	+	8.81	4.36E-04	2.31E-02
ventricular septum morphogenesis (GO:0060412)	38	6	.70	+	8.63	1.29E-04	8.52E-03
negative chemotaxis (GO:0050919)	46	7	.84	+	8.31	4.34E-05	3.59E-03
positive regulation of bone mineralization (GO:0030501)	40	6	.73	+	8.19	1.65E-04	1.06E-02
ovulation cycle process (GO:0022602)	42	6	.77	+	7.80	2.10E-04	1.28E-02
endocardial cushion morphogenesis (GO:0003203)	35	5	.64	+	7.80	7.17E-04	3.45E-02
positive regulation of pathway-restricted SMAD protein phosphorylation (GO:0010862)	49	7	.90	+	7.80	6.24E-05	4.69E-03
positive regulation of epithelial to mesenchymal transition (GO:0010718)	49	7	.90	+	7.80	6.24E-05	4.67E-03
positive regulation of ossification (GO:0045778)	50	7	.92	+	7.65	7.00E-05	5.17E-03
ovulation cycle (GO:0042698)	66	9	1.21	+	7.45	7.86E-06	8.58E-04
positive regulation of neuron death (GO:1901216)	98	13	1.79	+	7.25	1.02E-07	2.08E-05
astrocyte differentiation (GO:0048708)	53	7	.97	+	7.22	9.77E-05	6.79E-03
regulation of collagen biosynthetic process (GO:0032965)	39	5	.71	+	7.00	1.12E-03	4.83E-02
transforming growth factor beta receptor signaling pathway (GO:0007179)	89	11	1.63	+	6.75	1.86E-06	2.49E-04
positive regulation of biomineral tissue development (GO:0070169)	49	6	.90	+	6.69	4.47E-04	2.35E-02
cardiac septum morphogenesis (GO:0060411)	66	8	1.21	+	6.62	5.42E-05	4.22E-03
regulation of epithelial to mesenchymal transition (GO:0010717)	91	11	1.67	+	6.60	2.26E-06	2.87E-04
positive regulation of biomineralization (GO:0110151)	50	6	.92	+	6.56	4.93E-04	2.53E-02
BMP signaling pathway (GO:0030509)	76	9	1.39	+	6.47	2.20E-05	2.07E-03
mesenchyme morphogenesis (GO:0072132)	51	6	.93	+	6.43	5.43E-04	2.77E-02
modulation by symbiont of entry into host (GO:0052372)	51	6	.93	+	6.43	5.43E-04	2.76E-02
cellular response to transforming growth factor beta stimulus (GO:0071560)	139	16	2.54	+	6.29	2.13E-08	5.23E-06
regulation of pathway-restricted SMAD protein phosphorylation (GO:0060393)	62	7	1.13	+	6.17	2.38E-04	1.40E-02
response to transforming growth factor beta (GO:0071559)	146	16	2.67	+	5.99	4.00E-08	8.97E-06
cellular response to BMP stimulus (GO:0071773)	92	10	1.68	+	5.94	1.53E-05	1.54E-03
response to BMP (GO:0071772)	92	10	1.68	+	5.94	1.53E-05	1.53E-03
collagen fibril organization (GO:0030199)	57	6	1.04	+	5.75	9.29E-04	4.10E-02
roof of mouth development (GO:0060021)	86	9	1.57	+	5.72	5.37E-05	4.20E-03
positive regulation of myeloid leukocyte differentiation (GO:0002763)	58	6	1.06	+	5.65	1.01E-03	4.43E-02
regulation of smooth muscle cell migration (GO:0014910)	68	7	1.24	+	5.62	3.99E-04	2.15E-02
regulation of Rho protein signal transduction (GO:0035023)	88	9	1.61	+	5.59	6.33E-05	4.71E-03
metanephros development (GO:0001656)	79	8	1.45	+	5.53	1.72E-04	1.09E-02
neural crest cell differentiation (GO:0014033)	89	9	1.63	+	5.52	6.86E-05	5.08E-03
transmembrane receptor protein serine/threonine kinase signaling pathway (GO:0007178)	179	18	3.28	+	5.49	1.92E-08	4.87E-06
ventricular septum development (GO:0003281)	70	7	1.28	+	5.46	4.68E-04	2.45E-02
positive regulation of transmembrane receptor protein serine/threonine kinase signaling pathway (GO:0090100)	111	11	2.03	+	5.41	1.29E-05	1.31E-03
regulation of bone mineralization (GO:0030500)	76	7	1.39	+	5.03	7.38E-04	3.52E-02
gland morphogenesis (GO:0022612)	99	9	1.81	+	4.97	1.46E-04	9.42E-03
female gonad development (GO:0008585)	88	8	1.61	+	4.97	3.39E-04	1.88E-02
glial cell development (GO:0021782)	112	10	2.05	+	4.88	7.23E-05	5.29E-03
morphogenesis of a branching structure (GO:0001763)	169	15	3.09	+	4.85	1.28E-06	1.87E-04
canonical Wnt signaling pathway (GO:0060070)	79	7	1.45	+	4.84	9.12E-04	4.06E-02
neural crest cell development (GO:0014032)	79	7	1.45	+	4.84	9.12E-04	4.05E-02
morphogenesis of a branching epithelium (GO:0061138)	160	14	2.93	+	4.78	3.36E-06	3.94E-04
cardiac septum development (GO:0003279)	103	9	1.89	+	4.77	1.92E-04	1.19E-02
development of primary female sexual characteristics (GO:0046545)	93	8	1.70	+	4.70	4.78E-04	2.49E-02
osteoblast differentiation (GO:0001649)	129	11	2.36	+	4.66	4.69E-05	3.80E-03
embryonic limb morphogenesis (GO:0030326)	118	10	2.16	+	4.63	1.08E-04	7.46E-03
embryonic appendage morphogenesis (GO:0035113)	118	10	2.16	+	4.63	1.08E-04	7.43E-03
cardiac chamber morphogenesis (GO:0003206)	119	10	2.18	+	4.59	1.15E-04	7.86E-03
regulation of osteoblast differentiation (GO:0045667)	120	10	2.20	+	4.55	1.23E-04	8.27E-03
glial cell differentiation (GO:0010001)	174	14	3.19	+	4.40	8.25E-06	8.88E-04
mesenchymal cell differentiation (GO:0048762)	162	13	2.97	+	4.38	1.78E-05	1.71E-03
regulation of animal organ morphogenesis (GO:2000027)	125	10	2.29	+	4.37	1.68E-04	1.07E-02
peptidyl-tyrosine dephosphorylation (GO:0035335)	100	8	1.83	+	4.37	7.47E-04	3.54E-02
limb morphogenesis (GO:0035108)	140	11	2.56	+	4.29	9.31E-05	6.57E-03
appendage morphogenesis (GO:0035107)	140	11	2.56	+	4.29	9.31E-05	6.54E-03
regulation of ossification (GO:0030278)	115	9	2.11	+	4.28	4.11E-04	2.19E-02
negative regulation of epithelial cell proliferation (GO:0050680)	129	10	2.36	+	4.23	2.14E-04	1.29E-02
branching morphogenesis of an epithelial tube (GO:0048754)	131	10	2.40	+	4.17	2.40E-04	1.41E-02
mesenchyme development (GO:0060485)	224	17	4.10	+	4.15	1.89E-06	2.52E-04
gliogenesis (GO:0042063)	224	17	4.10	+	4.15	1.89E-06	2.50E-04
regulation of myeloid leukocyte differentiation (GO:0002761)	120	9	2.20	+	4.10	5.49E-04	2.78E-02
female sex differentiation (GO:0046660)	107	8	1.96	+	4.08	1.13E-03	4.86E-02
limb development (GO:0060173)	174	13	3.19	+	4.08	3.57E-05	3.10E-03
appendage development (GO:0048736)	174	13	3.19	+	4.08	3.57E-05	3.09E-03
odontogenesis (GO:0042476)	121	9	2.21	+	4.06	5.81E-04	2.93E-02
connective tissue development (GO:0061448)	202	15	3.70	+	4.06	9.72E-06	1.02E-03
negative regulation of neuron projection development (GO:0010977)	136	10	2.49	+	4.02	3.18E-04	1.77E-02
regulation of transmembrane receptor protein serine/threonine kinase signaling pathway (GO:0090092)	245	18	4.48	+	4.01	1.46E-06	2.08E-04
respiratory tube development (GO:0030323)	177	13	3.24	+	4.01	4.22E-05	3.53E-03
cardiac ventricle development (GO:0003231)	123	9	2.25	+	4.00	6.49E-04	3.14E-02
cellular response to growth factor stimulus (GO:0071363)	455	33	8.33	+	3.96	7.76E-11	4.36E-08
cartilage development (GO:0051216)	152	11	2.78	+	3.95	1.84E-04	1.14E-02
response to growth factor (GO:0070848)	485	35	8.88	+	3.94	2.28E-11	1.63E-08
kidney epithelium development (GO:0072073)	126	9	2.31	+	3.90	7.63E-04	3.58E-02
nephron development (GO:0072006)	126	9	2.31	+	3.90	7.63E-04	3.57E-02
ossification (GO:0001503)	268	19	4.91	+	3.87	1.23E-06	1.82E-04
stem cell differentiation (GO:0048863)	157	11	2.87	+	3.83	2.39E-04	1.41E-02
morphogenesis of embryonic epithelium (GO:0016331)	144	10	2.64	+	3.79	4.85E-04	2.50E-02
lung development (GO:0030324)	173	12	3.17	+	3.79	1.37E-04	8.96E-03
response to ketone (GO:1901654)	193	13	3.53	+	3.68	9.64E-05	6.74E-03
cell fate commitment (GO:0045165)	238	16	4.36	+	3.67	1.58E-05	1.55E-03
response to glucocorticoid (GO:0051384)	149	10	2.73	+	3.67	6.23E-04	3.05E-02
regulation of vasculature development (GO:1901342)	284	19	5.20	+	3.65	2.74E-06	3.31E-04
morphogenesis of an epithelium (GO:0002009)	437	29	8.00	+	3.63	7.50E-09	2.14E-06
regulation of neuron death (GO:1901214)	318	21	5.82	+	3.61	9.94E-07	1.52E-04
negative regulation of cell projection organization (GO:0031345)	182	12	3.33	+	3.60	2.14E-04	1.29E-02
female pregnancy (GO:0007565)	182	12	3.33	+	3.60	2.14E-04	1.28E-02
epithelial tube morphogenesis (GO:0060562)	305	20	5.58	+	3.58	2.00E-06	2.59E-04
respiratory system development (GO:0060541)	199	13	3.64	+	3.57	1.29E-04	8.49E-03
Ras protein signal transduction (GO:0007265)	170	11	3.11	+	3.53	4.52E-04	2.37E-02
gastrulation (GO:0007369)	156	10	2.86	+	3.50	8.70E-04	3.93E-02
bone development (GO:0060348)	189	12	3.46	+	3.47	2.97E-04	1.68E-02
negative regulation of cell migration (GO:0030336)	270	17	4.94	+	3.44	1.92E-05	1.81E-03
skeletal system development (GO:0001501)	478	30	8.75	+	3.43	1.35E-08	3.55E-06
tissue morphogenesis (GO:0048729)	542	34	9.92	+	3.43	1.41E-09	4.44E-07
positive regulation of epithelial cell proliferation (GO:0050679)	192	12	3.51	+	3.41	3.39E-04	1.87E-02
positive regulation of angiogenesis (GO:0045766)	160	10	2.93	+	3.41	1.04E-03	4.55E-02
positive regulation of vasculature development (GO:1904018)	160	10	2.93	+	3.41	1.04E-03	4.54E-02
regulation of epithelial cell proliferation (GO:0050678)	338	21	6.19	+	3.39	2.48E-06	3.11E-04
cardiac chamber development (GO:0003205)	162	10	2.97	+	3.37	1.14E-03	4.91E-02
small GTPase mediated signal transduction (GO:0007264)	260	16	4.76	+	3.36	4.35E-05	3.58E-03
regulation of Ras protein signal transduction (GO:0046578)	195	12	3.57	+	3.36	3.87E-04	2.10E-02
negative regulation of cellular component movement (GO:0051271)	293	18	5.36	+	3.36	1.50E-05	1.51E-03
vasculature development (GO:0001944)	509	31	9.32	+	3.33	1.48E-08	3.82E-06
locomotory behavior (GO:0007626)	181	11	3.31	+	3.32	7.40E-04	3.52E-02
regulation of angiogenesis (GO:0045765)	280	17	5.13	+	3.32	2.97E-05	2.63E-03
kidney development (GO:0001822)	282	17	5.16	+	3.29	3.23E-05	2.85E-03
blood vessel development (GO:0001568)	486	29	8.90	+	3.26	6.66E-08	1.40E-05
negative regulation of cell motility (GO:2000146)	285	17	5.22	+	3.26	3.66E-05	3.14E-03
regulation of cell size (GO:0008361)	185	11	3.39	+	3.25	8.76E-04	3.95E-02
regulation of cell-substrate adhesion (GO:0010810)	219	13	4.01	+	3.24	3.11E-04	1.75E-02
response to alcohol (GO:0097305)	253	15	4.63	+	3.24	1.11E-04	7.59E-03
striated muscle tissue development (GO:0014706)	288	17	5.27	+	3.22	4.14E-05	3.48E-03
regulation of neuron projection development (GO:0010975)	443	26	8.11	+	3.21	4.38E-07	7.24E-05
regulation of small GTPase mediated signal transduction (GO:0051056)	308	18	5.64	+	3.19	2.80E-05	2.50E-03
renal system development (GO:0072001)	291	17	5.33	+	3.19	4.68E-05	3.81E-03
learning or memory (GO:0007611)	257	15	4.70	+	3.19	1.31E-04	8.60E-03
multi-multicellular organism process (GO:0044706)	210	12	3.84	+	3.12	7.22E-04	3.46E-02
regulation of neuron apoptotic process (GO:0043523)	211	12	3.86	+	3.11	7.51E-04	3.54E-02
negative regulation of locomotion (GO:0040013)	317	18	5.80	+	3.10	4.00E-05	3.40E-03
regulation of epithelial cell migration (GO:0010632)	230	13	4.21	+	3.09	4.84E-04	2.50E-02
positive regulation of cell death (GO:0010942)	587	33	10.75	+	3.07	3.09E-08	7.25E-06
muscle tissue development (GO:0060537)	303	17	5.55	+	3.06	7.50E-05	5.43E-03
tube morphogenesis (GO:0035239)	644	36	11.79	+	3.05	8.10E-09	2.23E-06
urogenital system development (GO:0001655)	324	18	5.93	+	3.03	5.23E-05	4.15E-03
muscle cell differentiation (GO:0042692)	252	14	4.61	+	3.03	3.50E-04	1.93E-02
enzyme linked receptor protein signaling pathway (GO:0007167)	598	33	10.95	+	3.01	4.69E-08	1.04E-05
positive regulation of locomotion (GO:0040017)	562	31	10.29	+	3.01	1.23E-07	2.39E-05
regulation of cell migration (GO:0030334)	894	49	16.37	+	2.99	2.43E-11	1.66E-08
embryonic morphogenesis (GO:0048598)	568	31	10.40	+	2.98	1.54E-07	2.84E-05
muscle structure development (GO:0061061)	477	26	8.73	+	2.98	1.62E-06	2.28E-04
blood vessel morphogenesis (GO:0048514)	404	22	7.40	+	2.97	1.05E-05	1.10E-03
tube development (GO:0035295)	845	46	15.47	+	2.97	1.30E-10	6.40E-08
ear development (GO:0043583)	221	12	4.05	+	2.97	1.10E-03	4.77E-02
positive regulation of protein kinase activity (GO:0045860)	387	21	7.08	+	2.96	1.76E-05	1.70E-03
positive regulation of cell migration (GO:0030335)	522	28	9.56	+	2.93	8.65E-07	1.33E-04
regulation of protein serine/threonine kinase activity (GO:0071900)	355	19	6.50	+	2.92	5.24E-05	4.14E-03
positive regulation of apoptotic process (GO:0043065)	509	27	9.32	+	2.90	1.67E-06	2.32E-04
positive regulation of cell motility (GO:2000147)	547	29	10.01	+	2.90	6.88E-07	1.11E-04
regulation of cellular response to growth factor stimulus (GO:0090287)	284	15	5.20	+	2.89	3.63E-04	1.98E-02
extracellular matrix organization (GO:0030198)	266	14	4.87	+	2.88	5.84E-04	2.92E-02
negative regulation of growth (GO:0045926)	247	13	4.52	+	2.88	9.08E-04	4.05E-02
extracellular structure organization (GO:0043062)	267	14	4.89	+	2.86	6.05E-04	2.97E-02
regulation of cell growth (GO:0001558)	420	22	7.69	+	2.86	1.86E-05	1.78E-03
cell migration (GO:0016477)	840	44	15.38	+	2.86	1.07E-09	3.72E-07
external encapsulating structure organization (GO:0045229)	269	14	4.92	+	2.84	6.48E-04	3.14E-02
positive regulation of cellular component movement (GO:0051272)	560	29	10.25	+	2.83	1.08E-06	1.63E-04
forebrain development (GO:0030900)	387	20	7.08	+	2.82	5.32E-05	4.18E-03
sex differentiation (GO:0007548)	271	14	4.96	+	2.82	6.94E-04	3.35E-02
regulation of cell motility (GO:2000145)	950	49	17.39	+	2.82	1.79E-10	8.54E-08
positive regulation of programmed cell death (GO:0043068)	524	27	9.59	+	2.81	2.80E-06	3.36E-04
regulation of locomotion (GO:0040012)	990	51	18.12	+	2.81	7.59E-11	4.42E-08
response to hypoxia (GO:0001666)	292	15	5.35	+	2.81	4.78E-04	2.48E-02
animal organ morphogenesis (GO:0009887)	957	49	17.52	+	2.80	2.28E-10	9.93E-08
positive regulation of kinase activity (GO:0033674)	469	24	8.59	+	2.80	1.12E-05	1.16E-03
response to oxygen levels (GO:0070482)	334	17	6.11	+	2.78	2.27E-04	1.35E-02
regulation of cellular component movement (GO:0051270)	1025	52	18.76	+	2.77	8.19E-11	4.15E-08
regulation of anatomical structure morphogenesis (GO:0022603)	908	46	16.62	+	2.77	1.18E-09	3.88E-07
positive regulation of cell development (GO:0010720)	298	15	5.46	+	2.75	5.84E-04	2.91E-02
cognition (GO:0050890)	299	15	5.47	+	2.74	6.04E-04	2.98E-02
developmental growth (GO:0048589)	359	18	6.57	+	2.74	1.78E-04	1.12E-02
regulation of neurogenesis (GO:0050767)	359	18	6.57	+	2.74	1.78E-04	1.12E-02
growth (GO:0040007)	362	18	6.63	+	2.72	1.97E-04	1.21E-02
positive regulation of developmental process (GO:0051094)	1267	62	23.19	+	2.67	4.06E-12	4.56E-09
central nervous system development (GO:0007417)	1002	49	18.34	+	2.67	9.92E-10	3.54E-07
response to decreased oxygen levels (GO:0036293)	307	15	5.62	+	2.67	7.81E-04	3.64E-02
regulation of GTPase activity (GO:0043087)	348	17	6.37	+	2.67	3.57E-04	1.96E-02
cellular response to endogenous stimulus (GO:0071495)	1070	52	19.59	+	2.65	3.52E-10	1.42E-07
positive regulation of cell projection organization (GO:0031346)	350	17	6.41	+	2.65	3.80E-04	2.07E-02
regulation of cell development (GO:0060284)	495	24	9.06	+	2.65	2.59E-05	2.36E-03
embryo development (GO:0009790)	991	48	18.14	+	2.65	2.02E-09	5.98E-07
negative regulation of cell differentiation (GO:0045596)	641	31	11.73	+	2.64	1.79E-06	2.43E-04
gland development (GO:0048732)	414	20	7.58	+	2.64	1.27E-04	8.49E-03
reproductive structure development (GO:0048608)	415	20	7.60	+	2.63	1.31E-04	8.61E-03
positive regulation of cell differentiation (GO:0045597)	833	40	15.25	+	2.62	6.26E-08	1.33E-05
reproductive system development (GO:0061458)	418	20	7.65	+	2.61	1.44E-04	9.36E-03
epithelium development (GO:0060429)	962	46	17.61	+	2.61	6.62E-09	1.93E-06
response to endogenous stimulus (GO:0009719)	1342	64	24.57	+	2.61	5.02E-12	5.26E-09
blood circulation (GO:0008015)	399	19	7.30	+	2.60	2.23E-04	1.33E-02
regulation of protein kinase activity (GO:0045859)	631	30	11.55	+	2.60	3.66E-06	4.26E-04
cell population proliferation (GO:0008283)	486	23	8.90	+	2.59	5.43E-05	4.21E-03
positive regulation of transferase activity (GO:0051347)	551	26	10.09	+	2.58	1.87E-05	1.78E-03
circulatory system development (GO:0072359)	870	41	15.93	+	2.57	6.88E-08	1.42E-05
circulatory system process (GO:0003013)	490	23	8.97	+	2.56	6.12E-05	4.62E-03
negative regulation of developmental process (GO:0051093)	877	41	16.05	+	2.55	1.25E-07	2.39E-05
regulation of cell projection organization (GO:0031344)	643	30	11.77	+	2.55	5.22E-06	5.94E-04
behavior (GO:0007610)	558	26	10.21	+	2.55	2.29E-05	2.13E-03
anatomical structure formation involved in morphogenesis (GO:0048646)	881	41	16.13	+	2.54	1.32E-07	2.48E-05
tissue development (GO:0009888)	1597	74	29.23	+	2.53	3.17E-13	4.98E-10
regulation of plasma membrane bounded cell projection organization (GO:0120035)	626	29	11.46	+	2.53	8.55E-06	9.15E-04
regulation of secretion by cell (GO:1903530)	564	26	10.32	+	2.52	2.73E-05	2.46E-03
positive regulation of hydrolase activity (GO:0051345)	588	27	10.76	+	2.51	3.25E-05	2.85E-03
embryo development ending in birth or egg hatching (GO:0009792)	633	29	11.59	+	2.50	1.55E-05	1.53E-03
chordate embryonic development (GO:0043009)	613	28	11.22	+	2.50	2.31E-05	2.14E-03
regulation of nervous system development (GO:0051960)	438	20	8.02	+	2.49	2.59E-04	1.50E-02
regulation of multicellular organismal development (GO:2000026)	1294	59	23.69	+	2.49	2.21E-10	9.93E-08
cell adhesion (GO:0007155)	952	43	17.43	+	2.47	1.10E-07	2.15E-05
positive regulation of cell population proliferation (GO:0008284)	935	42	17.12	+	2.45	1.78E-07	3.22E-05
biological adhesion (GO:0022610)	958	43	17.54	+	2.45	1.27E-07	2.40E-05
sensory organ development (GO:0007423)	558	25	10.21	+	2.45	8.24E-05	5.91E-03
response to organic cyclic compound (GO:0014070)	896	40	16.40	+	2.44	4.16E-07	6.95E-05
localization of cell (GO:0051674)	986	44	18.05	+	2.44	1.02E-07	2.06E-05
cell motility (GO:0048870)	986	44	18.05	+	2.44	1.02E-07	2.04E-05
positive regulation of phosphorylation (GO:0042327)	807	36	14.77	+	2.44	1.73E-06	2.36E-04
positive regulation of protein phosphorylation (GO:0001934)	723	32	13.23	+	2.42	7.97E-06	8.64E-04
neurogenesis (GO:0022008)	1361	60	24.91	+	2.41	5.84E-10	2.24E-07
cell junction organization (GO:0034330)	477	21	8.73	+	2.41	3.99E-04	2.14E-02
positive regulation of phosphorus metabolic process (GO:0010562)	886	39	16.22	+	2.40	8.00E-07	1.27E-04
positive regulation of phosphate metabolic process (GO:0045937)	886	39	16.22	+	2.40	8.00E-07	1.26E-04
positive regulation of multicellular organismal process (GO:0051240)	1412	62	25.85	+	2.40	3.18E-10	1.32E-07
regulation of kinase activity (GO:0043549)	752	33	13.77	+	2.40	6.52E-06	7.17E-04
response to xenobiotic stimulus (GO:0009410)	456	20	8.35	+	2.40	5.85E-04	2.90E-02
neuron differentiation (GO:0030182)	1008	44	18.45	+	2.38	2.43E-07	4.20E-05
response to lipid (GO:0033993)	829	36	15.18	+	2.37	2.91E-06	3.47E-04
head development (GO:0060322)	806	35	14.75	+	2.37	4.06E-06	4.69E-04
regulation of secretion (GO:0051046)	622	27	11.39	+	2.37	5.79E-05	4.42E-03
actin filament-based process (GO:0030029)	599	26	10.96	+	2.37	8.10E-05	5.84E-03
cell-cell signaling (GO:0007267)	1030	44	18.85	+	2.33	3.57E-07	6.04E-05
actin cytoskeleton organization (GO:0030036)	539	23	9.87	+	2.33	2.66E-04	1.52E-02
regulation of growth (GO:0040008)	659	28	12.06	+	2.32	5.66E-05	4.34E-03
negative regulation of multicellular organismal process (GO:0051241)	991	42	18.14	+	2.32	8.18E-07	1.27E-04
regulation of cell differentiation (GO:0045595)	1496	63	27.38	+	2.30	1.10E-09	3.68E-07
brain development (GO:0007420)	761	32	13.93	+	2.30	2.58E-05	2.36E-03
generation of neurons (GO:0048699)	1237	52	22.64	+	2.30	4.95E-08	1.08E-05
positive regulation of catalytic activity (GO:0043085)	1134	47	20.76	+	2.26	3.52E-07	6.01E-05
regulation of transferase activity (GO:0051338)	873	36	15.98	+	2.25	9.32E-06	9.90E-04
regulation of multicellular organismal process (GO:0051239)	2578	106	47.19	+	2.25	1.23E-15	3.23E-12
locomotion (GO:0040011)	1195	49	21.87	+	2.24	2.29E-07	3.99E-05
response to abiotic stimulus (GO:0009628)	1125	46	20.59	+	2.23	6.29E-07	1.03E-04
anatomical structure morphogenesis (GO:0009653)	2130	87	38.99	+	2.23	1.94E-12	2.53E-09
cell-cell adhesion (GO:0098609)	515	21	9.43	+	2.23	8.13E-04	3.78E-02
regulation of hydrolase activity (GO:0051336)	1033	42	18.91	+	2.22	2.49E-06	3.11E-04
regulation of developmental process (GO:0050793)	2368	96	43.35	+	2.21	1.53E-13	2.68E-10
regulation of protein phosphorylation (GO:0001932)	1086	44	19.88	+	2.21	1.42E-06	2.04E-04
movement of cell or subcellular component (GO:0006928)	1413	57	25.87	+	2.20	3.52E-08	8.01E-06
response to oxygen-containing compound (GO:1901700)	1567	63	28.68	+	2.20	7.91E-09	2.22E-06
nervous system development (GO:0007399)	2193	88	40.14	+	2.19	3.94E-12	4.77E-09
neuron projection development (GO:0031175)	651	26	11.92	+	2.18	3.04E-04	1.72E-02
negative regulation of cell population proliferation (GO:0008285)	704	28	12.89	+	2.17	1.77E-04	1.11E-02
protein phosphorylation (GO:0006468)	683	27	12.50	+	2.16	2.54E-04	1.48E-02
regulation of ion transport (GO:0043269)	685	27	12.54	+	2.15	2.64E-04	1.52E-02
cellular response to organic substance (GO:0071310)	1980	78	36.24	+	2.15	2.12E-10	9.80E-08
positive regulation of protein modification process (GO:0031401)	970	38	17.76	+	2.14	1.58E-05	1.55E-03
response to hormone (GO:0009725)	772	30	14.13	+	2.12	1.83E-04	1.14E-02
regulation of phosphorylation (GO:0042325)	1236	48	22.63	+	2.12	1.92E-06	2.51E-04
regulation of cell population proliferation (GO:0042127)	1650	64	30.20	+	2.12	1.95E-08	4.88E-06
response to organonitrogen compound (GO:0010243)	984	38	18.01	+	2.11	2.76E-05	2.48E-03
cellular response to nitrogen compound (GO:1901699)	626	24	11.46	+	2.09	8.36E-04	3.86E-02
response to nitrogen compound (GO:1901698)	1071	41	19.61	+	2.09	1.28E-05	1.30E-03
neuron development (GO:0048666)	810	31	14.83	+	2.09	1.61E-04	1.03E-02
regulation of MAPK cascade (GO:0043408)	658	25	12.04	+	2.08	9.94E-04	4.38E-02
phosphorylation (GO:0016310)	874	33	16.00	+	2.06	1.56E-04	1.01E-02
regulation of cell death (GO:0010941)	1593	60	29.16	+	2.06	1.86E-07	3.32E-05
multicellular organism development (GO:0007275)	4525	170	82.83	+	2.05	8.49E-23	6.67E-19
positive regulation of molecular function (GO:0044093)	1497	56	27.40	+	2.04	7.19E-07	1.15E-04
animal organ development (GO:0048513)	3079	115	56.36	+	2.04	4.48E-14	8.81E-11
regulation of apoptotic process (GO:0042981)	1426	53	26.10	+	2.03	1.33E-06	1.93E-04
positive regulation of signal transduction (GO:0009967)	1460	54	26.73	+	2.02	1.53E-06	2.17E-04
regulation of phosphate metabolic process (GO:0019220)	1379	51	25.24	+	2.02	2.54E-06	3.15E-04
regulation of phosphorus metabolic process (GO:0051174)	1379	51	25.24	+	2.02	2.54E-06	3.12E-04
system development (GO:0048731)	4169	154	76.32	+	2.02	1.85E-19	5.83E-16
negative regulation of cell communication (GO:0010648)	1301	48	23.82	+	2.02	6.08E-06	6.82E-04
negative regulation of signaling (GO:0023057)	1305	48	23.89	+	2.01	6.39E-06	7.08E-04
negative regulation of apoptotic process (GO:0043066)	870	32	15.93	+	2.01	2.66E-04	1.53E-02
negative regulation of response to stimulus (GO:0048585)	1559	57	28.54	+	2.00	1.18E-06	1.77E-04
response to organic substance (GO:0010033)	2688	98	49.20	+	1.99	3.20E-11	2.09E-08
regulation of programmed cell death (GO:0043067)	1456	53	26.65	+	1.99	2.64E-06	3.21E-04
regulation of localization (GO:0032879)	2709	98	49.59	+	1.98	4.07E-11	2.56E-08
negative regulation of programmed cell death (GO:0043069)	888	32	16.26	+	1.97	4.93E-04	2.53E-02
positive regulation of cellular component organization (GO:0051130)	1119	40	20.48	+	1.95	8.53E-05	6.06E-03
negative regulation of signal transduction (GO:0009968)	1204	43	22.04	+	1.95	3.91E-05	3.34E-03
positive regulation of cell communication (GO:0010647)	1632	58	29.87	+	1.94	2.00E-06	2.58E-04
cellular response to oxygen-containing compound (GO:1901701)	1043	37	19.09	+	1.94	2.12E-04	1.29E-02
cellular response to chemical stimulus (GO:0070887)	2567	91	46.99	+	1.94	9.36E-10	3.42E-07
positive regulation of intracellular signal transduction (GO:1902533)	960	34	17.57	+	1.93	3.28E-04	1.82E-02
anatomical structure development (GO:0048856)	5001	177	91.55	+	1.93	3.40E-21	1.33E-17
positive regulation of signaling (GO:0023056)	1639	58	30.00	+	1.93	2.13E-06	2.72E-04
positive regulation of transport (GO:0051050)	909	32	16.64	+	1.92	5.84E-04	2.91E-02
cell development (GO:0048468)	1623	57	29.71	+	1.92	3.17E-06	3.75E-04
cytoskeleton organization (GO:0007010)	1169	41	21.40	+	1.92	1.19E-04	8.07E-03
positive regulation of protein metabolic process (GO:0051247)	1455	51	26.63	+	1.91	1.17E-05	1.20E-03
developmental process (GO:0032502)	5565	194	101.87	+	1.90	3.29E-23	5.17E-19
negative regulation of cell death (GO:0060548)	982	34	17.98	+	1.89	5.81E-04	2.94E-02
regulation of intracellular signal transduction (GO:1902531)	1655	57	30.30	+	1.88	6.09E-06	6.79E-04
positive regulation of cellular protein metabolic process (GO:0032270)	1366	47	25.01	+	1.88	4.31E-05	3.58E-03
cellular developmental process (GO:0048869)	3463	118	63.39	+	1.86	9.63E-12	7.96E-09
regulation of protein modification process (GO:0031399)	1483	50	27.15	+	1.84	5.22E-05	4.16E-03
cell differentiation (GO:0030154)	3403	114	62.29	+	1.83	8.08E-11	4.38E-08
regulation of transport (GO:0051049)	1732	58	31.70	+	1.83	1.01E-05	1.06E-03
intracellular signal transduction (GO:0035556)	1464	49	26.80	+	1.83	7.25E-05	5.28E-03
regulation of catalytic activity (GO:0050790)	2393	80	43.80	+	1.83	1.72E-07	3.15E-05
regulation of cell communication (GO:0010646)	3242	108	59.35	+	1.82	3.88E-10	1.52E-07
regulation of protein metabolic process (GO:0051246)	2492	82	45.62	+	1.80	1.89E-07	3.33E-05
regulation of signaling (GO:0023051)	3257	107	59.62	+	1.79	1.07E-09	3.65E-07
regulation of signal transduction (GO:0009966)	2867	94	52.48	+	1.79	2.20E-08	5.32E-06
plasma membrane bounded cell projection organization (GO:0120036)	1068	35	19.55	+	1.79	1.03E-03	4.53E-02
cell surface receptor signaling pathway (GO:0007166)	2030	66	37.16	+	1.78	5.57E-06	6.29E-04
regulation of cellular protein metabolic process (GO:0032268)	2328	75	42.62	+	1.76	1.71E-06	2.36E-04
homeostatic process (GO:0042592)	1556	50	28.48	+	1.76	1.25E-04	8.37E-03
multicellular organismal process (GO:0032501)	6584	211	120.52	+	1.75	2.61E-21	1.37E-17
regulation of molecular function (GO:0065009)	3060	98	56.01	+	1.75	2.46E-08	5.85E-06
regulation of cellular component organization (GO:0051128)	2359	74	43.18	+	1.71	4.71E-06	5.41E-04
regulation of biological quality (GO:0065008)	3705	114	67.82	+	1.68	1.09E-08	2.94E-06
positive regulation of response to stimulus (GO:0048584)	2080	64	38.08	+	1.68	4.81E-05	3.88E-03
reproductive process (GO:0022414)	1463	45	26.78	+	1.68	8.16E-04	3.79E-02
reproduction (GO:0000003)	1466	45	26.84	+	1.68	8.32E-04	3.84E-02
signal transduction (GO:0007165)	4727	144	86.53	+	1.66	6.08E-11	3.67E-08
signaling (GO:0023052)	5064	154	92.70	+	1.66	6.35E-12	6.24E-09
cell communication (GO:0007154)	5167	156	94.58	+	1.65	8.38E-12	7.32E-09
phosphate-containing compound metabolic process (GO:0006796)	1758	53	32.18	+	1.65	4.01E-04	2.14E-02
regulation of response to stimulus (GO:0048583)	3805	114	69.65	+	1.64	4.97E-08	1.07E-05
phosphorus metabolic process (GO:0006793)	1779	53	32.57	+	1.63	5.97E-04	2.95E-02
response to chemical (GO:0042221)	4055	120	74.23	+	1.62	3.44E-08	7.96E-06
negative regulation of cellular process (GO:0048523)	4785	141	87.59	+	1.61	1.27E-09	4.08E-07
cellular response to stimulus (GO:0051716)	6392	184	117.01	+	1.57	1.37E-12	1.95E-09
negative regulation of biological process (GO:0048519)	5187	149	94.95	+	1.57	1.69E-09	5.21E-07
positive regulation of nitrogen compound metabolic process (GO:0051173)	2992	83	54.77	+	1.52	1.21E-04	8.19E-03
negative regulation of nitrogen compound metabolic process (GO:0051172)	2380	66	43.57	+	1.51	8.40E-04	3.86E-02
positive regulation of cellular process (GO:0048522)	5580	154	102.14	+	1.51	1.19E-08	3.18E-06
positive regulation of biological process (GO:0048518)	6062	167	110.97	+	1.50	1.70E-09	5.14E-07
positive regulation of metabolic process (GO:0009893)	3675	100	67.27	+	1.49	3.38E-05	2.95E-03
positive regulation of macromolecule metabolic process (GO:0010604)	3382	92	61.91	+	1.49	8.37E-05	5.98E-03
negative regulation of cellular metabolic process (GO:0031324)	2546	69	46.61	+	1.48	9.26E-04	4.10E-02
negative regulation of macromolecule metabolic process (GO:0010605)	2737	74	50.10	+	1.48	7.41E-04	3.52E-02
negative regulation of metabolic process (GO:0009892)	2952	78	54.04	+	1.44	8.49E-04	3.89E-02
response to stress (GO:0006950)	3336	88	61.07	+	1.44	4.12E-04	2.19E-02
response to stimulus (GO:0050896)	8039	209	147.16	+	1.42	2.41E-10	1.02E-07
regulation of nitrogen compound metabolic process (GO:0051171)	5537	138	101.36	+	1.36	5.06E-05	4.05E-03
regulation of primary metabolic process (GO:0080090)	5707	141	104.47	+	1.35	5.95E-05	4.52E-03
regulation of macromolecule metabolic process (GO:0060255)	6083	149	111.35	+	1.34	4.03E-05	3.41E-03
regulation of metabolic process (GO:0019222)	6586	159	120.56	+	1.32	4.56E-05	3.74E-03
localization (GO:0051179)	5081	122	93.01	+	1.31	9.06E-04	4.05E-02
regulation of cellular metabolic process (GO:0031323)	5928	142	108.51	+	1.31	2.36E-04	1.40E-02
regulation of biological process (GO:0050789)	11528	273	211.02	+	1.29	8.14E-11	4.27E-08
regulation of cellular process (GO:0050794)	11076	262	202.75	+	1.29	7.97E-10	2.98E-07
biological regulation (GO:0065007)	12249	288	224.22	+	1.28	7.64E-12	7.07E-09
cellular process (GO:0009987)	15074	337	275.94	+	1.22	1.99E-14	4.46E-11
biological_process (GO:0008150)	17698	364	323.97	+	1.12	1.02E-11	7.98E-09
Unclassified (UNCLASSIFIED)	2897	13	53.03	-	.25	1.02E-11	7.60E-09
modification-dependent macromolecule catabolic process (GO:0043632)	547	1	10.01	-	.10	8.90E-04	4.00E-02
detection of chemical stimulus involved in sensory perception of smell (GO:0050911)	443	0	8.11	-	< 0.01	7.55E-04	3.55E-02
detection of chemical stimulus involved in sensory perception (GO:0050907)	488	0	8.93	-	< 0.01	2.10E-04	1.29E-02
sensory perception of smell (GO:0007608)	468	0	8.57	-	< 0.01	3.12E-04	1.75E-02
